# Supplementary material for: The Mental Health Burden of Patients with Colorectal Cancer Receiving Care during the COVID-19 Pandemic: Results of the PICO-SM Study
Source: Cancers (Basel). 2023 Feb 15;15(4):1226. doi: 10.3390/cancers15041226 (PMC9954113; doi:10.3390/cancers15041226)
Supplement: Supplementary file 1 [file cancers-15-01226-s001.zip]

Archive with 1 entries (1 files):
- cancers-2193369-SI.pdf
